# Supplementary material for: Spontaneous coronary artery dissection in a male patient with haemophilia A: a case report
Source: Eur Heart J Case Rep. 2025 Apr 16;9(4):ytaf196. doi: 10.1093/ehjcr/ytaf196 (PMC12022475; doi:10.1093/ehjcr/ytaf196)
Supplement: ytaf196_Supplementary_Data [file ytaf196_supplementary_data.zip]

Archive with 1 entries (1 files):
- Figure2d.IVUS.mp4
